# Supplementary material for: Comprehensive genomic diagnosis of non-syndromic and syndromic hereditary hearing loss in Spanish patients
Source: BMC Med Genomics. 2018 Jul 9;11:58. doi: 10.1186/s12920-018-0375-5 (PMC6038346; doi:10.1186/s12920-018-0375-5)
Supplement: Supplementary file 1 — List of phenotypes potentially related to hearing defects used as keywords for initial query on HGMD. (XLSX 16 kb) [file 12920_2018_375_MOESM1_ESM.xlsx]

## Sheet: Additional file 1
Additional file 1. List of phenotypes potentially related to hearing defects used as keywords for initial query on HGMD
3-methylglutaconic aciduria & Leigh syndrome
3-methylglutaconic aciduria impaired OXPHOS deafness encephalopathy dystonia & Leigh-like syndrome
3-methylglutaconic aciduria sensorineural deafness hepatopathy encephalopathy & Leigh syndrome
8q24.3 deletion syndrome
9q subtelomeric deletion syndrome
ABCD syndrome
Abruzzo-Erickson syndrome
Acquired long QT syndrome
Acquired long QT syndrome protection against association
Acrocephalopolysyndactyly type II
Action myoclonus-renal failure syndrome with hearing loss
Adrenoleukodystrophy
Adrenoleukodystrophy X-linked
Agammaglobulinaemia & Mohr-Tranebjaerg syndrome
Alport syndrome
Alport syndrome with macrothrombocytopaenia
Alport syndrome diffuse leiomyomatosis
Alport syndrome oesophageal leiomyomatosis
Alport syndrome X-linked
Alstrom syndrome
Anophthalmia hearing loss and brain abnormalities
Anophthalmia pituitary hypoplasia & ear anomalies
Anterior chamber defect hypertelorism & deafness
Apert syndrome
Asthenoteratozoospermia & deafness non-syndromic
Athabaskan brainstem dysgenesis syndrome ABDS
Auditory neuropathy
Auditory neuropathy spectrum disorder
Auditory neuropathy temperature-sensitive
Aural atresia congenital
Auriculocondylar syndrome
Baraitser-Winter syndrome
Bartter syndrome with sensorineural deafness
Beckwith-Wiedemann syndrome
Beckwith-Wiedemann syndrome & long QT syndrome
Beckwith-Wiedemann syndrome with cleft palate sensorineural hearing loss & supernumerary flexion creases
Beckwith-Wiedemann syndrome with genital anomalies
Bilateral facial palsy hearing loss & strabismus
Bosley-Salih-Alorainy syndrome BSAS
Branchio-otic syndrome
Branchio-otic-renal syndrome
Branchio-oto-renal / branchiootic syndrome
Branchio-oto-renal syndrome
Brown-Vialetto-Van Laere / Fazio-Londe syndrome
Brown-Vialetto-Van Laere syndrome
C syndrome
Camptodactyly tall stature and hearing loss syndrome
Cardiac conduction disease and long QT syndrome
Cardiomyopathy hypertrophic with deafness
Cataract hearing loss intellectual disability & short stature
Central auditory processing disorder
Central hypoventilation syndrome
Central hypoventilation syndrome & Hirschsprung disease
Cerebellar ataxia deafness & narcolepsy
Cerebral cavernous malformation
Charcot-Marie-Tooth disease
Charcot-Marie-Tooth disease 2 with deafness
Charcot-Marie-Tooth disease with deafness
CHARGE syndrome
Chondrodysplasia
Chudley-McCullough syndrome
Cleft palate hearing impairment microcephaly micrognathia and psychomotor retardation
Cochlear nerve aplasia CNS hypomyelination & hyperpigmentation
Cohen syndrome cutis verticis gyrata & sensorineural deafness
Colobomas heart defects ichthyosiform dermatosis mental retardation & ear anomalies
Combined oxidative phosphorylation deficiency 3
Congenital cataracts hearing loss and low serum copper and ceruloplasmin
Corneal dystrophy and perceptive deafness
Craniofacial-deafness-hand syndrome
Crouzon syndrome
D-bifunctional protein deficiency
Deafness
Deafness and brachycardia
Deafness and palmoplantar hyperkeratosis
Deafness and palmoplantar keratoderma
Deafness and vestibular areflexia
Deafness autosomal dominant
Deafness autosomal dominant 12
Deafness autosomal dominant 13
Deafness autosomal dominant 17
Deafness autosomal dominant 2
Deafness autosomal dominant 22
Deafness autosomal dominant 3
Deafness autosomal dominant 8
Deafness autosomal recessive
Deafness autosomal recessive 1
Deafness autosomal recessive 12
Deafness autosomal recessive 12 modifier of
Deafness autosomal recessive 21
Deafness autosomal recessive 9
Deafness bilateral with inner ear malformation
Deafness childhood onset
Deafness dominant progressive
Deafness nonsyndromic
Deafness non-syndromic
Deafness nonsyndromic sensorineural
Deafness nonsyndromic sensorineural 25
Deafness non-syndromic autosomal dominant
Deafness non-syndromic autosomal dominant 1
Deafness non-syndromic autosomal recessive
Deafness sensorineural non-syndromic 11
Deafness syndromic
Deafness unilateral
Developmental delay deafness & visual impairment
Developmental malformations sensory hearing loss & dystonia
DFNA36 hearing loss association with
DFNB7/B11 deafness
Diabetes type 1 and sensorineural hearing loss
Diastrophic dysplasia/Multiple Epiphyseal dysplasia
DiGeorge syndrome
DiGeorge syndrome/ velocardialfacial syndrome
DiGeorge syndrome/Velocardiofacial syndrome
DiGeorge/CHARGE syndrome
Dilated cardiomyopathy and sensorineural deafness
Donnai-Barrow syndrome
Earwax type association with
EEC syndrome
EEC syndrome without clefting
EECUT plus syndrome
EEM syndrome
Ehlers-Danlos IV with features of EDS I/II & muscle hypertrophy
Ehlers-Danlos syndrome
Ehlers-Danlos syndrome & heterotopia periventricular
Ehlers-Danlos syndrome I
Ehlers-Danlos syndrome II
Ehlers-Danlos syndrome III
Ehlers-Danlos syndrome IV
Ehlers-Danlos syndrome IV vascular-type
Ehlers-Danlos syndrome VI
Ehlers-Danlos syndrome VIa kyphoscoliotic type
Ehlers-Danlos syndrome VII
Ehlers-Danlos syndrome VIIc
Ehlers-Danlos syndrome with superior mesenteric artery aneurism
Ehlers-Danlos syndrome autosomal recessive
Ehlers-Danlos syndrome autosomal recessive variant
Ehlers-Danlos syndrome hypermobile
Ehlers-Danlos syndrome Kosho type
Ehlers-Danlos syndrome musculocontractural
Ehlers-Danlos syndrome progeroid type
Ehlers-Danlos syndrome spondylocheiro dysplastic form
Ehlers-Danlos syndrome vascular-type
Ehlers-Danlos syndrome/Osteogenesis imperfecta
Ehlers-Danlos syndrome-like
Endosteal hyperostosis
Enlarged vestibular aqueduct
Enlarged vestibular aqueduct & Mondini deformity
Enlarged vestibular aqueduct & Mondini dysplasia
Enlarged vestibular aqueduct & vestibular dilatation
Epilepsy ataxia sensorineural deafness and tubulopathy
Epilepsy childhood absence with febrile seizures
Epilepsy partial with auditory features
Epstein syndrome
Epstein/Fechtner syndrome
Exudative vitreoretinopathy
Facial umbilical coccygeal & auditory anomalies
Facioaudiosymphalangism syndrome
Facio-oculo-acoustico-renal syndrome
Failure to thrive hearing loss hepatomegaly & pericardial effusion
Features of 3p deletion syndrome
Febrile seizures
Febrile seizures plus
Febrile seizures association with
Fechtner syndrome
Feingold syndrome
Feingold syndrome 2
Feingold syndrome hearing impairment microcephaly & digit abnormalities
Fibrochondrogenesis
Friedreich ataxia
Friedreich ataxia early-onset
Goldenhar syndrome
Gorlin syndrome
Gorlin syndrome and autism
Hajdu-Cheney syndrome
Hearing impairment
Hearing impairment autosomal recessive
Hearing impairment bilateral sensorineural
Hearing impairment nonsyndromic
Hearing impairment nonsyndromic autosomal recessive
Hearing impairment postlingual
Hearing loss
Hearing loss & mental retardation
Hearing loss and craniofacial defects
Hearing loss with dilation of vestibular aqueduct
Hearing loss autosomal dominant
Hearing loss bilateral sensorineural
Hearing loss digenic non-syndromic
Hearing loss early-childhood
Hearing loss heart defects and posterior embryotoxon
Hearing loss high-frequency progressive
Hearing loss non-syndromic
Hearing loss non-syndromic progressive sensorineural autosomal dominant
Hearing loss non-syndromic sensorineural
Hearing loss non-syndromic autosomal dominant
Hearing loss non-syndromic autosomal recessive
Hearing loss non-syndromic sensorineural
Hearing loss progressive
Hearing loss progressive nonsyndromic
Hearing loss progressive non-syndromic
Hearing loss unilateral
Hearing loss X-linked nonsyndromic
Hemifacial microsomia
High myopia and sensorineural deafness
Hirschsprung disease
Holoprosencephaly deafness & dysmorphic features
Hurler syndrome
Hyperinsulinism and Usher syndrome
Hypoparathyroidism and deafness
Hypoparathyroidism deafness and renal dysplasia
Hypopituitarism and sensorineural hearing loss
Hypotonia cognitive impairment Duane anomaly deafness and heart defects
Ichthyosiform erythroderma corneal involvement & deafness
Intellectual disability & autistic features
Intellectual disability & hearing loss
Intellectual disability bilateral deafness spastic ataxia & cryptorchidism
Intellectual disability dysmorphic signs deafness & behavioural problems
Intellectual disability dystonia and sensorineural deafness
Jervell and Lange-Nielsen syndrome
Kallmann syndrome with deafness
Keratitis-ichthyosis-deafness syndrome
Keratitis-ichthyosis-deafness syndrome atypical
Keratitis-ichthyosis-deafness syndrome modifier of
Keutel syndrome
Knuckle pads hyperkeratosis and deafness
Knuckle pads leukonychia sensorineural deafness
Kuskokwim syndrome
Late-onset deafness
LEOPARD syndrome
Liver disease sensorineural deafness dystonia & intellectual disability
Macrocephaly multiple epiphyseal dysplasia & facial features
Mandibular hypoplasia deafness and progeroid features
Marshall / Stickler syndrome
Martin-Probst syndrome
May-Hegglin anomaly
May-Hegglin anomaly/Sebastian syndrome
MEDNIK syndrome
Melanoma deafness and DNA repair deficiency
Melnick-Needles syndrome
Meniere\s disease association with
Mental retardation deafness ankylosis & hypophosphatemia
Microcephaly thyroid duct cyst hearing loss & pulm hypertension
Mitochondrial deafness modifier of
Mitochondrial DNA depletion syndrome with hearing loss
Mixed hearing loss
ML / LEOPARD syndrome
Mohr-Tranebjaerg syndrome
Multiple epiphyseal dysplasia
Myoclonic epilepsy infantile
Nager syndrome
Nephrotic syndrome with sensorineural deafness
Neurofibromatosis-Noonan syndrome
Neurosensory deafness
Noise-induced hearing loss susceptibility to association
NOMID/CINCA syndrome
Non-syndromic autosomal recessive deafness
Nonsyndromic deafness
Nonsyndromic hearing impairment DFNB84
Non-syndromic hearing impairment association with
Nonsyndromic hearing loss
Nonsyndromic hearing loss autosomal recessive
Non-syndromic hearing loss autosomal recessive
Noonan syndrome
Noonan syndrome & neurofibromatosis 1
Noonan syndrome with juvenile myelomonocytic leukaemia
Noonan syndrome with multifocal ductal breast cancer
Noonan syndrome with neuroblastoma
Noonan syndrome atypical
Noonan syndrome congenital heart disease & unilateral upper limb anomaly
Noonan-like syndrome
Noonan-like syndrome with loose anagen hair
Norrie disease
Norrie disease psychomotor retardation + epilepsy
Ohdo blepharophimosis syndrome
Ohdo blepharophimosis syndrome SBBYS type
Ohdo syndrome
Okihiro syndrome
Oligosyndactyly radioulnar synostosis hearing loss renal defect
Optic atrophy & deafness
Optic atrophy & sensorineural hearing loss
Optic atrophy autosomal dominant with hearing impairment
Optic atrophy deafness & ataxia
Orofaciodigital type VI / Bardet-Biedl syndrome
Otocephaly
Oto-dental syndrome
Otofaciocervical syndrome
Oto-facio-cervical syndrome
Otopalatodigital syndrome 1
Otopalatodigital syndrome 2
Otopalatodigital-spectrum disorder
Otosclerosis
Otospondylomegaepiphyseal dysplasia
Pallister-Hall syndrome
Palmoplantar keratoderma with hearing loss
PCWH
Pendred syndrome
Pendred syndrome/DFNB4
Peripheral neuropathy & hearing impairment
Peripheral neuropathy myopathy and hearing loss
Peripheral neuropathy sensorineural hearing loss tremor & intracranial calcifications
Perrault syndrome
Pervasive developmental delay / mental retardation lack of coordination & hearing loss
Pfeiffer syndrome
Phenotype modifier in Usher syndrome
Phosphoribosylpyrophosphate synthetase superactivity
Phosphoribosylpyrophosphate synthetase superactivity & recurrent infections
Piebaldism
Piebaldism and auburn hair
Piebaldism with cafe-au-lait macules & intertriginous freckling
Pierre Robin sequence
Pierre Robin sequence & hypoplastic left scapula
Pili torti and nerve deafness
Polyneuropathy hearing loss ataxia retinitis pigmentosa & cataract
Primary microcephaly & sensorineural hearing loss
Progressive external ophthalmoplegia & deafness
Progressive hearing impairment
Progressive hearing loss
Progressive hearing loss autosomal recessive
Progressive hearing loss nonsyndromic
Progressive hearing loss X-linked
Refsum
Refsum disease infantile
Renal tubular acidosis & hearing loss
Renal tubular acidosis sensorineural deafness
Retinitis pigmentosa & hearing loss
Retinitis pigmentosa mild & deafness
Rosenberg-Chutorian syndrome
Saethre-Chotzen syndrome
Saethre-Chotzen syndrome & hand-foot-uterus syndrome
Saethre-Chotzen syndrome & hyper IgE syndrome
Saethre-Chotzen-like syndrome
Sanfilippo syndrome A
Sanfilippo syndrome B
Scalp-ear-nipple syndrome
Sebastian syndrome
Sector retinitis pigmentosa & hearing loss
Sensorineural deafness
Sensorineural deafness in SMS
Sensorineural deafness with palmoplantar lichen planus
Sensorineural deafness late onset X-linked
Sensorineural deafness nonsyndromic
Sensorineural hearing impairment idiopathic
Sensorineural hearing loss
Sensorineural hearing loss bilateral
Sensorineural hearing loss cardiac malformation & mental retardation
Sensorineural hearing loss facial dysmorphism & delayed psychomotor development
Sensorineural hearing loss nonsyndromic
Sensory neuropathy with dementia & hearing loss
SeSAME syndrome
Shah-Waardenburg syndrome
Shah-Waardenburg syndrome and neuropathy
Stickler syndrome
Stickler syndrome II
Stickler syndrome autosomal recessive
Stickler syndrome type 1
Stickler syndrome type 2
Stickler syndrome without eye involvement
Symphalangism facial dysmorphology intellectual disability ADHD & hearing loss
Symphalangism joint contractures hyperopia hearing loss & tracheo-oesophageal fistula
Syndromic deafness
Syndromic deafness microtia & microdontia
Tarsal/carpal coalition syndrome
Tietz/Waardenburg type 2A-like syndrome
Townes-Brocks syndrome
Usher syndrome
Usher syndrome 1b
Usher syndrome 1c
Usher syndrome 1d
Usher syndrome 1f
Usher syndrome 1g
Usher syndrome 1j
Usher syndrome 2a
Usher syndrome 3a
Velocardiofacial syndrome
Velocardiofacial syndrome / central auditory processing disorder
Vohwinkel syndrome
Waardenburg syndrome
Waardenburg syndrome 4
Waardenburg syndrome I
Waardenburg syndrome III
Waardenburg-Hirschsprung disease
Warsaw breakage syndrome
Weissenbacher-Zweymuller syndrome
Wolfram syndrome
Wolfram syndrome 2
Wolfram syndrome in WHS
X-chromosomal hearing loss
X-linked deafness
X-linked mixed deafness
Yemenite deaf-blind hypopigmentation syndrome
Zellweger syndrome
Zellweger syndrome C
Zellweger syndrome G
Zellweger syndrome H
Zellweger syndrome complementation group D
Zellweger syndrome complementation group J
