# Supplementary material for: Comprehensive genomic diagnosis of non-syndromic and syndromic hereditary hearing loss in Spanish patients
Source: BMC Med Genomics. 2018 Jul 9;11:58. doi: 10.1186/s12920-018-0375-5 (PMC6038346; doi:10.1186/s12920-018-0375-5)
Supplement: Supplementary file 3 — Tier 1 and tier 2 genes included in v2 of the panel. (XLSX 13 kb) [file 12920_2018_375_MOESM3_ESM.xlsx]

## Sheet:  Additional file 3
Additional file 3. Tier 1 and tier 2 genes included in v2 of the panel
Tier 1 (v2: 146 genes):
ABHD12	BSND	CLRN1	DIAPH1	GJB3	KCNJ10	MSRB3	NARS2	PEX1	SERAC1	STRC	USH1G
NM_001042472.2	NM_057176.2	NM_174878.2	NM_005219.4	NM_024009.2	NM_002241.4	NM_198080.3	NM_024678.5	NM_000466.2	NM_032861.3	NM_153700.2	NM_173477.4
ACTB	CABP2	COCH	DNMT1	GJB6	KCNQ1	MT-CO1	NDP	PEX2	SERPINB6	SYNE4	USH2A
NM_001101.3	NM_016366.2	NM_004086.2	NM_001130823.1	NM_006783.4	NM_000218.2	NC_012920.1	NM_000266.3	NM_000318.2	NM_004568.5	NM_001039876.1	NM_206933.2
ACTG1	CACNA1D	COL2A1	EDN3	GPSM2	KCNQ4	MT-RNR1	NLRP3	PEX3	SIX1	TBC1D24	WFS1
NM_001614.3	NM_000720.3	NM_001844.4	NM_207034.2	NM_013296.4	NM_004700.3	NC_012920.1	NM_004895.4	NM_003630.2	NM_005982.3	NM_001199107.1	NM_006005.3
ADGRV1	CCDC50	COL4A3	EDNRB	GRHL2	LARS2	MT-TH	OPA1	PEX5	SLC17A8	TECTA
NM_032119.3	NM_178335.2	NM_000091.4	NM_000115.3	NM_024915.3	NM_015340.3	NC_012920.1	NM_015560.2	NM_001131025.1	NM_139319.2	NM_005422.2
AIFM1	CDH23	COL4A4	ESPN	GRXCR1	LHFPL5	MT-TK	OSBPL2	PEX26	SLC19A2	TIMM8A
NM_004208.3	NM_022124.5	NM_000092.4	NM_031475.2	NM_001080476.2	NM_182548.3	NC_012920.1	NM_144498.2	NM_017929.5	NM_006996.2	NM_004085.3
ALMS1	CEACAM16	COL4A5	ESRRB	HARS2	LHX3	MT-TL1	OTOA	POU3F4	SLC26A4	TJP2
NM_015120.4	NM_001039213.3	NM_000495.4	NM_004452.3	NM_012208.3	NM_014564.3	NC_012920.1	NM_144672.3	NM_000307.4	NM_000441.1	NM_004817.3
ANKH	CHD7	COL9A1	EYA1	HGF	LOXHD1	MT-TS1	OTOF	POU4F3	SLC33A1	TMC1
NM_054027.4	NM_017780.3	NM_001851.4	NM_000503.5	NM_000601.4	NM_144612.6	NC_012920.1	NM_194248.2	NM_002700.2	NM_004733.3	NM_138691.2
AP1S1	CIB2	COL11A1	EYA4	HOXA1	LRP2	MYH9	OTOG	PRPS1	SLC52A2	TMIE
NM_001283.3	NM_006383.3	NM_001854.3	NM_004100.4	NM_005522.4	NM_004525.2	NM_002473.5	NM_001277269.1	NM_002764.3	NM_024531.4	NM_147196.2
ATP1A3	CISD2	COL11A2	FGF3	HOXB1	LRTOMT	MYH14	OTOGL	PTPN11	SLC52A3	TMPRSS3
NM_152296.4	NM_001008388.4	NM_080680.2	NM_005247.2	NM_002144.3	NM_001145308.4	NM_024729.3	NM_173591.3	NM_002834.3	NM_033409.3	NM_024022.2
ATP6V1B1	CLCNKA	DDX11	FGFR3	HSD17B4	MARVELD2	MYO3A	P2RX2	PTPRQ	SLITRK6	TPRN
NM_001692.3	NM_004070.3	NM_030653.3	NM_000142.4	NM_000414.3	NM_001038603.2	NM_017433.4	NM_174873.2	NM_001145026.1	NM_032229.2	NM_001128228.2
BCAP31	CLCNKB	DFNA5	GATA3	ILDR1	MASP1	MYO6	PAX3	RAF1	SMPX	TRIOBP
NM_001139441.1	NM_000085.4	NM_004403.2	NM_001002295.1	NM_001199799.1	NM_139125.3	NM_004999.3	NM_181457.3	NM_002880.3	NM_014332.2	NM_001039141.2
BCS1L	CLDN14	DFNB59	GIPC3	KARS	MIR96	MYO7A	PCDH15	RDX	SNAI2	TSPEAR
NM_004328.4	NM_144492.2	NM_001042702.3	NM_133261.2	NM_001130089.1	NR_029512.1	NM_000260.3	NM_033056.3	NM_002906.3	NM_003068.4	NM_144991.2
BRAF	CLPP	DIABLO	GJB2	KCNE1	MITF	MYO15A	PDZD7	RMND1	SOX10	USH1C
NM_004333.4	NM_006012.2	NM_019887.5	NM_004004.5	NM_000219.5	NM_000248.3	NM_016239.3	NM_001195263.1	NM_017909.3	NM_006941.3	NM_005709.3
Tier 2 (v2: 38 genes):
ADCY1	COL4A6	CRYM	ELMOD3	FGFR1	HMX2	MT-TA	SEMA3E	SLC4A11	SLC26A5	TMEM132E	TNC
NM_021116.2	NM_001847.3	NM_001888.4	NM_032213.4	NM_023110.2	NM_005519.1	NC_012920.1	NM_012431.2	NM_032034.3	NM_198999.2	NM_001304438.1	NM_002160.3
ATP2B2	COL9A2	DCDC2	EPS8	FGFR2	HMX3	MT-TE	SIX5	SLC9A1	TK2	TMPRSS5	TP63
NM_001683.3	NM_001852.3	NM_016356.4	NM_004447.5	NM_000141.4	NM_001105574.1	NC_012920.1	NM_175875.4	NM_003047.4	NM_004614.4	NM_030770.3	NM_003722.4
ATP6V1B2	COL9A3	DIAPH3	FAM65B	FOXI1	HOMER2	MT-TS2
NM_001693.3	NM_001853.3	NM_001042517.1	NM_014722.3	NM_012188.4	NM_004839.3	NC_012920.1
BDP1	COQ6	DSPP	FBLN1	GRXCR2	MT-CO3	PNPT1
NM_018429.2	NM_182476.2	NM_014208.3	NM_006486.2	NM_001080516.1	NC_012920.1	NM_033109.4
