# Supplementary material for: Comprehensive genomic diagnosis of non-syndromic and syndromic hereditary hearing loss in Spanish patients
Source: BMC Med Genomics. 2018 Jul 9;11:58. doi: 10.1186/s12920-018-0375-5 (PMC6038346; doi:10.1186/s12920-018-0375-5)
Supplement: Supplementary file 4 — Cases analyzed with each panel version. (XLSX 10 kb) [file 12920_2018_375_MOESM4_ESM.xlsx]

## Sheet: Additional file 4
Additional file 4. Cases analyzed with each panel version
Case ID	PANEL VERSION
OTO.001	v1
OTO.003	v1
OTO.004	v1
OTO.005	v1
OTO.006	v1
OTO.008	v1
OTO.009	v1
OTO.011	v1
OTO.014	v1
OTO.015	v1
OTO.016	v1
OTO.023	v1
OTO.024	v1
OTO.026	v1
OTO.027	v1
OTO.029	v1
OTO.030	v1
OTO.031	v1
OTO.033	v1
OTO.034	v1
OTO.035	v1
OTO.036	v1
OTO.037	v1
OTO.038	v1
OTO.039	v1
OTO.040	v1
OTO.041	v1
OTO.042	v1
OTO.043	v1
OTO.044	v1
OTO.046	v1
OTO.048	v1
OTO.007	v2
OTO.010	v2
OTO.017	v2
OTO.018	v2
OTO.019	v2
OTO.020	v2
OTO.021	v2
OTO.022	v2
OTO.025	v2
OTO.028	v2
OTO.032	v2
OTO.045	v2
OTO.047	v2
OTO.049	v3
OTO.050	v3
OTO.051	v3
OTO.052	v3
OTO.053	v3
