# Supplementary material for: Comprehensive genomic diagnosis of non-syndromic and syndromic hereditary hearing loss in Spanish patients
Source: BMC Med Genomics. 2018 Jul 9;11:58. doi: 10.1186/s12920-018-0375-5 (PMC6038346; doi:10.1186/s12920-018-0375-5)
Supplement: Supplementary file 5 — Coverages and callabilities for every tier 1 and tier 2 gene on v3 samples. (XLSX 31 kb) [file 12920_2018_375_MOESM5_ESM.xlsx]

## Sheet: Additional file 5
Additional file 5. Coverages¥ and callabilities# for every tier 1 and tier 2 gene on v3 samples (n=5)
	Coverages			Min Callability ("worst" sample for each gene)				Mean Callability				Max Callability ("best" sample for each gene)
Gene	Min Aver Cov	Mean Aver Cov	Max Aver Cov	DP10#	DP20#	DP50#	DP100#	DP10#	DP20#	DP50#	DP100#	DP10#	DP20#	DP50#	DP100#
ABHD12	484.741	987.901	1636.97	100	100	100	100	100	100	100	100	100	100	100	100
ACTB	390.114	690.484	1177.98	100	100	100	100	100	100	100	100	100	100	100	100
ACTG1	422.785	811.232	1383.41	100	100	100	100	100	100	100	100	100	100	100	100
ADCY1	445.207	856.095	1445.38	99.462	99.133	98.236	96.831	99.8924	99.7968	99.1812	97.9254	100	100	99.851	99.103
ADGRV1	609.394	1290.12	2017.79	100	100	100	100	100	100	100	100	100	100	100	100
AIFM1	592.986	1043.74	1412.37	100	100	100	100	100	100	100	100	100	100	100	100
ALMS1	609.941	1362.98	2103.11	100	100	100	99.912	100	100	100	99.9824	100	100	100	100
ANKH	505.426	996.696	1637.25	100	100	100	100	100	100	100	100	100	100	100	100
AP1S1	472.411	888.867	1513.99	100	100	100	100	100	100	100	100	100	100	100	100
ATP1A3	404.504	788.904	1367.45	100	100	100	100	100	100	100	100	100	100	100	100
ATP2B2	465.098	895.96	1541.46	100	100	100	100	100	100	100	100	100	100	100	100
ATP6V1B1	456.765	862.818	1464.75	100	100	100	100	100	100	100	100	100	100	100	100
ATP6V1B2	561.96	1171.44	1849.4	100	100	100	100	100	100	100	100	100	100	100	100
BCAP31	495.565	862.81	1138.66	100	100	100	100	100	100	100	100	100	100	100	100
BCS1L	517.416	1059.32	1757.27	100	100	100	100	100	100	100	100	100	100	100	100
BDP1	573.334	1172.35	1831.16	100	100	100	100	100	100	100	100	100	100	100	100
BRAF	593.329	1243.56	1974.81	100	100	100	100	100	100	100	100	100	100	100	100
BSND	363.8	660.05	824.77	100	100	100	100	100	100	100	100	100	100	100	100
CABP2	396.733	753.739	1293.43	100	100	100	100	100	100	100	100	100	100	100	100
CACNA1D	561.982	1181	1886.87	100	100	100	100	100	100	100	100	100	100	100	100
CCDC50	590.298	1233.26	1978.67	100	100	100	100	100	100	100	100	100	100	100	100
CDH23	452.456	894.209	1503.01	100	100	100	100	100	100	100	100	100	100	100	100
CEACAM16	395.506	730.6	1264.54	100	100	100	100	100	100	100	100	100	100	100	100
CHD7	592.711	1250.52	1957.55	100	100	100	100	100	100	100	100	100	100	100	100
CIB2	464.859	976.073	1650.42	100	100	100	100	100	100	100	100	100	100	100	100
CISD2	520.953	1036.17	1670.16	100	100	100	100	100	100	100	100	100	100	100	100
CLCNKA	409.121	813.526	1399.41	100	100	100	100	100	100	100	100	100	100	100	100
CLCNKB	403.866	790.122	1342.93	100	100	100	100	100	100	100	100	100	100	100	100
CLDN14	510.183	1065.65	1752.3	100	100	100	100	100	100	100	100	100	100	100	100
CLPP	462.238	898.107	1519.9	100	100	100	100	100	100	100	100	100	100	100	100
CLRN1	530.295	1061.39	1718.48	100	100	100	100	100	100	100	100	100	100	100	100
COCH	560.27	1183.24	1862.87	100	100	100	100	100	100	100	100	100	100	100	100
COL11A1	610.346	1216.78	1982.86	95.349	95.349	95.349	95.349	95.7174	95.349	95.349	95.349	97.191	95.349	95.349	95.349
COL11A2	416.992	800.581	1407.79	100	100	100	100	100	100	100	100	100	100	100	100
COL2A1	490.949	948.228	1627.5	100	100	100	100	100	100	100	100	100	100	100	100
COL4A3	573.415	1155.11	1891.96	100	100	100	100	100	100	100	100	100	100	100	100
COL4A4	546.036	1051.28	1739.58	100	100	100	100	100	100	100	100	100	100	100	100
COL4A5	605.403	1048.67	1463.01	100	100	100	100	100	100	100	100	100	100	100	100
COL4A6	568.821	981.104	1332.14	100	100	100	100	100	100	100	100	100	100	100	100
COL9A1	614.246	1239.81	2013.68	100	100	100	100	100	100	100	100	100	100	100	100
COL9A2	415.504	768.108	1337.38	100	100	100	100	100	100	100	100	100	100	100	100
COL9A3	432.169	860.029	1494.21	100	100	100	100	100	100	100	100	100	100	100	100
COQ6	520.192	1083.64	1760.14	100	100	100	100	100	100	100	100	100	100	100	100
MT-CO1	12977.1	15551.1	18180.6	100	100	100	100	100	100	100	100	100	100	100	100
MT-CO3	12890.7	15916.5	19050.4	100	100	100	100	100	100	100	100	100	100	100	100
CRYM	490.337	996.939	1645.25	100	100	100	100	100	100	100	100	100	100	100	100
DCAF17	590.176	1251.31	1975.7	100	100	100	100	100	100	100	100	100	100	100	100
DCDC2	577.119	1159.14	1822.86	100	100	100	100	100	100	100	100	100	100	100	100
DDX11	333.919	669.576	1152.35	100	100	100	98.714	100	100	100	99.7428	100	100	100	100
DFNA5	526.446	1064.33	1742.25	100	100	100	100	100	100	100	100	100	100	100	100
DFNB31	487.956	959.265	1638.63	100	100	100	100	100	100	100	100	100	100	100	100
DFNB59	620.601	1258.7	1974.78	100	100	100	100	100	100	100	100	100	100	100	100
DIABLO	557.339	1179.81	1851.17	100	100	100	100	100	100	100	100	100	100	100	100
DIAPH1	536.831	1132.1	1824.52	100	100	100	100	100	100	100	100	100	100	100	100
DIAPH3	623.749	1264.29	2011.95	100	100	100	100	100	100	100	100	100	100	100	100
DNMT1	497.927	1038.41	1683.24	100	100	100	99.355	100	100	100	99.871	100	100	100	100
DSPP	622.389	1399.88	2164.02	100	100	98.822	96.49	100	100	99.5696	98.4884	100	100	99.897	99.181
ECHS1	470.396	945.966	1574.72	100	100	100	100	100	100	100	100	100	100	100	100
EDN3	473.396	933.664	1581.99	100	100	100	100	100	100	100	100	100	100	100	100
EDNRB	642.437	1353.36	2097.97	100	100	100	100	100	100	100	100	100	100	100	100
ELMOD3	485.838	957.4	1614.82	100	100	100	100	100	100	100	100	100	100	100	100
EPS8	564.14	1091.97	1767.56	100	100	100	100	100	100	100	100	100	100	100	100
EPS8L2	404.184	790.828	1360.25	100	100	100	100	100	100	100	100	100	100	100	100
ESPN	381.282	698.369	1201.5	99.141	98.399	97.54	96.252	99.3128	98.7118	98.165	97.3372	99.766	99.102	98.634	98.321
ESRRB	493.744	904.58	1623.67	100	100	100	100	100	100	100	100	100	100	100	100
EYA1	639.754	1364.58	2160.09	100	100	100	100	100	100	100	100	100	100	100	100
EYA4	639.037	1350.5	2097.5	100	100	100	100	100	100	100	100	100	100	100	100
FAM65B	486.957	980.578	1582.01	100	100	100	100	100	100	100	100	100	100	100	100
FBLN1	458.156	897.258	1520.81	100	100	100	100	100	100	100	100	100	100	100	100
FGF3	384.156	680.292	1178.72	100	100	100	100	100	100	100	100	100	100	100	100
FGFR1	480.496	964.612	1615.18	100	100	100	100	100	100	100	100	100	100	100	100
FGFR2	572.899	1161.62	1872.02	100	100	100	100	100	100	100	100	100	100	100	100
FGFR3	451.911	859.554	1449.01	100	100	100	100	100	100	100	100	100	100	100	100
FOXI1	440.817	775.231	1330.69	100	100	100	100	100	100	100	100	100	100	100	100
FTO	550.512	1153.48	1831.51	100	100	100	100	100	100	100	100	100	100	100	100
GATA3	480.523	911.523	1527.79	100	100	100	100	100	100	100	100	100	100	100	100
GIPC3	449.664	986.678	1621.6	100	100	100	100	100	100	100	100	100	100	100	100
GJB2	558.683	1194.49	1899.7	100	100	100	100	100	100	100	100	100	100	100	100
GJB3	518.31	971.889	1640.99	100	100	100	100	100	100	100	100	100	100	100	100
GJB6	598.514	1349.24	2063.54	100	100	100	100	100	100	100	100	100	100	100	100
GPSM2	598.498	1303.73	2040.69	100	100	100	100	100	100	100	100	100	100	100	100
GRHL2	574.787	1191.16	1918.74	100	100	100	100	100	100	100	100	100	100	100	100
GRXCR1	607.182	1327.64	2043.84	100	100	100	100	100	100	100	100	100	100	100	100
GRXCR2	492.799	969.156	1571.79	100	100	100	100	100	100	100	100	100	100	100	100
GTF2IRD1	444.299	866.752	1482.33	100	100	100	100	100	100	100	100	100	100	100	100
HARS2	584.391	1312.77	2063.5	100	100	100	100	100	100	100	100	100	100	100	100
HGF	621.553	1296.22	2026.12	100	100	100	100	100	100	100	100	100	100	100	100
HMX2	420.224	738.256	1275.16	100	100	100	100	100	100	100	100	100	100	100	100
HMX3	386.6	667.852	1145.06	100	100	100	93.114	100	100	100	97.9528	100	100	100	100
HOMER2	447.021	885.362	1428.35	100	100	100	99.609	100	100	100	99.7028	100	100	100	100
HOXA1	483.061	1009.32	1684.99	100	100	100	100	100	100	100	100	100	100	100	100
HOXB1	484.133	920.306	1556.04	100	100	100	100	100	100	100	100	100	100	100	100
HSD17B4	651.791	1371.56	2178.14	100	100	100	100	100	100	100	100	100	100	100	100
ILDR1	515.52	1072.37	1754.25	100	100	100	100	100	100	100	100	100	100	100	100
KARS	559.409	1224.76	1931.47	100	100	100	100	100	100	100	100	100	100	100	100
KCNE1	236.072	335.012	442.049	97.692	85.385	69.231	64.615	98.923	95.6924	84.6666	76.8716	100	100	100	100
KCNJ10	547.004	1138.78	1839.6	100	100	100	100	100	100	100	100	100	100	100	100
KCNQ1	469.823	924.218	1570.04	100	100	100	99.802	100	100	100	99.9604	100	100	100	100
KCNQ4	454.26	901.227	1515.3	100	100	99.904	98.174	100	100	99.9808	98.8946	100	100	100	100
KITLG	575.34	1144.5	1828.09	100	100	100	100	100	100	100	100	100	100	100	100
LARS2	552.742	1158.63	1871.62	100	100	100	100	100	100	100	100	100	100	100	100
LHFPL5	533.665	1104.22	1812.1	100	100	100	100	100	100	100	100	100	100	100	100
LHX3	442.822	898.796	1506.53	100	100	100	100	100	100	100	100	100	100	100	100
LOXHD1	517.098	1029.58	1703.82	100	100	100	100	100	100	100	100	100	100	100	100
LRP2	575.737	1219.22	1908.66	100	100	100	100	100	100	100	100	100	100	100	100
LRTOMT	406.095	782.624	1356.59	100	100	100	100	100	100	100	100	100	100	100	100
MAF	474.476	945.43	1535.24	98.926	97.027	94.22	89.761	99.5704	98.7778	95.6074	92.3374	100	100	97.771	94.798
MARS2	531.966	1122.21	1781.38	100	100	100	100	100	100	100	100	100	100	100	100
MARVELD2	667.124	1472.57	2251.59	100	100	100	100	100	100	100	100	100	100	100	100
MASP1	517.641	1068.63	1767.69	100	100	100	100	100	100	100	100	100	100	100	100
MCM2	483.988	955.716	1594.57	100	100	100	100	100	100	100	100	100	100	100	100
MIR96	511.179	1039.09	1672.2	100	100	100	100	100	100	100	100	100	100	100	100
MITF	627.398	1319.99	2055.24	100	100	100	100	100	100	100	100	100	100	100	100
MSRB3	575.902	1174.72	1902.45	100	100	100	100	100	100	100	100	100	100	100	100
MYH14	442.611	866.969	1504.48	100	100	100	100	100	100	100	100	100	100	100	100
MYH9	445.068	872.44	1463.76	100	100	100	100	100	100	100	100	100	100	100	100
MYO15A	438.625	860.167	1486.04	100	100	100	99.525	100	100	100	99.905	100	100	100	100
MYO3A	632.13	1381.35	2153.8	100	100	100	100	100	100	100	100	100	100	100	100
MYO6	658.881	1397.31	2191.78	100	100	100	100	100	100	100	100	100	100	100	100
MYO7A	460.811	897.549	1520.04	100	100	100	100	100	100	100	100	100	100	100	100
NARS2	561.62	1089.91	1776.04	100	100	100	100	100	100	100	100	100	100	100	100
NDP	543.154	1022.29	1433.49	100	100	100	100	100	100	100	100	100	100	100	100
NDUFA13	473.198	1013.55	1684.77	100	100	100	100	100	100	100	100	100	100	100	100
NFIX	468.761	978.975	1650.83	100	100	100	100	100	100	100	100	100	100	100	100
NLRP3	545.072	1177.71	1868.38	100	100	100	100	100	100	100	100	100	100	100	100
OPA1	653.448	1440.64	2247.88	100	100	100	100	100	100	100	100	100	100	100	100
OSBPL2	470.723	965.379	1620.14	100	100	100	100	100	100	100	100	100	100	100	100
OTOA	424.286	926.684	1510.47	76.648	75.973	74.368	73.113	80.7576	78.8062	76.7698	76.0156	83.117	80.862	79.982	79.046
OTOF	470.932	944.305	1610.17	100	100	100	100	100	100	100	100	100	100	100	100
OTOG	461.007	854.766	1448.69	100	100	100	99.885	100	100	100	99.9678	100	100	100	100
OTOGL	642.786	1354.46	2125.42	100	100	100	100	100	100	100	100	100	100	100	100
P2RX2	473.074	990.036	1617.17	100	100	100	100	100	100	100	100	100	100	100	100
PAX3	476.81	936.686	1569.36	100	100	100	100	100	100	100	100	100	100	100	100
PCDH15	603.38	1259.51	1983.64	99.811	99.811	99.811	99.811	99.811	99.811	99.811	99.811	99.811	99.811	99.811	99.811
PDZD7	438.644	837.62	1443.99	100	100	99.871	98.319	100	100	99.9742	99.347	100	100	100	100
PEX1	626.691	1271.09	2030.44	100	100	100	100	100	100	100	100	100	100	100	100
PEX2	656.688	1463.02	2198.84	100	100	100	100	100	100	100	100	100	100	100	100
PEX26	450.361	865.16	1469.15	100	100	100	100	100	100	100	100	100	100	100	100
PEX3	656.798	1371.9	2168.49	100	100	100	100	100	100	100	100	100	100	100	100
PEX5	499.978	1028.59	1692.34	100	100	100	100	100	100	100	100	100	100	100	100
PEX6	414.724	790.312	1387.04	100	100	100	100	100	100	100	100	100	100	100	100
PNPT1	672.477	1384.17	2200.39	100	100	100	100	100	100	100	100	100	100	100	100
POU3F4	500.111	779.983	994.713	100	100	100	100	100	100	100	100	100	100	100	100
POU4F3	471.342	895.92	1480.43	100	100	100	100	100	100	100	100	100	100	100	100
PRPS1	621.069	1134.36	1610.1	100	100	100	100	100	100	100	100	100	100	100	100
PTPN11	573.549	1214.56	1935.26	100	100	100	100	100	100	100	100	100	100	100	100
PTPRQ	584.66	1233.86	1952.07	92.458	92.458	92.458	92.458	92.458	92.458	92.458	92.458	92.458	92.458	92.458	92.458
RAF1	551.965	1146.28	1870.97	100	100	100	100	100	100	100	100	100	100	100	100
RDX*	591.277	1309.85	2086.8	99.367	99.367	99.367	99.367	99.8734	99.8734	99.8734	99.8734	100	100	100	100
RMND1	577.737	1162.19	1873.6	100	100	100	100	100	100	100	100	100	100	100	100
MT-RNR1	13121.1	16146.4	19018.5	100	100	100	100	100	100	100	100	100	100	100	100
SEMA3E	619.212	1282	2041	100	100	100	100	100	100	100	100	100	100	100	100
SERAC1	584.674	1178.07	1880.91	100	100	100	100	100	100	100	100	100	100	100	100
SERPINB6	585.731	1259.18	1935.54	100	100	100	100	100	100	100	100	100	100	100	100
SIX1	376.583	706.811	1228.63	100	100	100	100	100	100	100	100	100	100	100	100
SIX5	398.898	739.032	1284.12	100	100	100	100	100	100	100	100	100	100	100	100
SLC17A8	566.741	1178.41	1900.79	100	100	100	100	100	100	100	100	100	100	100	100
SLC19A2	552.962	1172.16	1809.9	100	100	100	100	100	100	100	100	100	100	100	100
SLC26A4	631.422	1386.56	2145.54	100	100	100	100	100	100	100	100	100	100	100	100
SLC26A5	604.572	1295.67	2029.16	100	100	100	100	100	100	100	100	100	100	100	100
SLC33A1	620.558	1277.05	2019.96	100	100	100	100	100	100	100	100	100	100	100	100
SLC4A11	488.885	1006.85	1683.84	100	100	100	100	100	100	100	100	100	100	100	100
SLC52A2	487.302	1044.69	1752.09	100	100	100	100	100	100	100	100	100	100	100	100
SLC52A3	470.204	886.481	1540.32	100	100	100	100	100	100	100	100	100	100	100	100
SLC9A1	377.543	720.17	1258.28	100	100	100	100	100	100	100	100	100	100	100	100
SLITRK6	671.44	1563.36	2328.16	100	100	100	100	100	100	100	100	100	100	100	100
SMPX	568.264	1001.9	1341.07	100	100	100	100	100	100	100	100	100	100	100	100
SNAI2	569.333	1208.96	1958.82	100	100	100	100	100	100	100	100	100	100	100	100
SOX10	428.858	870.976	1455.54	100	100	100	100	100	100	100	100	100	100	100	100
SPATA5	600.274	1245.48	1970.18	100	100	100	100	100	100	100	100	100	100	100	100
STRC	156.783	331.311	538.362	47.698	45.068	41.408	37.232	49.8696	47.1738	43.6188	41.006	54.173	50.681	46.776	43.846
SYNE4	360.696	628.399	1093.33	100	100	100	100	100	100	100	100	100	100	100	100
TBC1D24	460.791	934.419	1546.38	100	100	100	100	100	100	100	100	100	100	100	100
TECTA	543.22	1113.4	1790.66	100	100	100	100	100	100	100	100	100	100	100	100
TIMM8A	641.889	1217.95	1708.71	100	100	100	100	100	100	100	100	100	100	100	100
TJP2	576.773	1210.97	1951.65	100	100	100	100	100	100	100	100	100	100	100	100
TK2	562.006	1204.88	1951.36	100	100	100	100	100	100	100	100	100	100	100	100
TMC1	615.562	1319.35	2072.22	100	100	100	100	100	100	100	100	100	100	100	100
TMEM132E	384.881	679.704	1198.84	100	99.969	96.707	94.782	100	99.9938	97.9372	95.5146	100	100	100	97.08
TMIE	393.599	721.91	1262.73	100	100	100	100	100	100	100	100	100	100	100	100
TMPRSS3	477.408	998.399	1662.69	100	100	100	100	100	100	100	100	100	100	100	100
TMPRSS5	465.834	857.959	1481.21	100	100	100	100	100	100	100	100	100	100	100	100
TNC	493.819	995.156	1657.58	100	100	100	100	100	100	100	100	100	100	100	100
TP63	560.036	1158.18	1847.52	100	100	100	100	100	100	100	100	100	100	100	100
TPRN	371.012	789.231	1338.67	99.531	99.203	97.89	95.922	99.9062	99.8124	98.631	97.3656	100	100	99.343	98.453
TRIOBP	439.099	879.798	1511.08	99.83	99.717	99.082	97.062	99.966	99.9406	99.6102	98.7934	100	100	99.845	99.392
MT-TA	6820.13	8543.98	10749.3	100	100	100	100	100	100	100	100	100	100	100	100
MT-TE	8544.94	11379.9	14594.1	100	100	100	100	100	100	100	100	100	100	100	100
MT-TK	13361.1	16049.3	18875.4	100	100	100	100	100	100	100	100	100	100	100	100
MT-TK	6006.83	7585.76	9825.83	100	100	100	100	100	100	100	100	100	100	100	100
MT-TL1	8910.08	11136.9	14186.5	100	100	100	100	100	100	100	100	100	100	100	100
MT-TS1	6753.64	8461.29	10889	100	100	100	100	100	100	100	100	100	100	100	100
MT-TS2	13556.1	16293.1	19310	100	100	100	100	100	100	100	100	100	100	100	100
TSPEAR	480.292	991.903	1656.84	100	100	100	100	100	100	100	100	100	100	100	100
USH1C	456.56	869.923	1498.54	100	100	100	100	100	100	100	100	100	100	100	100
USH1G	452.797	878.142	1533.9	100	100	100	100	100	100	100	100	100	100	100	100
USH2A	597.832	1292.62	2029.81	100	100	100	100	100	100	100	100	100	100	100	100
WFS1	520.343	1043.95	1714.14	100	100	100	100	100	100	100	100	100	100	100	100
XYLT2	427.095	844.41	1450.22	100	100	100	100	100	100	100	100	100	100	100	100
¥average read depth of all target bases of the gene #Breadths of coverage considering minimum depths of 10 (DP10), 20 (DP20), 50 (DP50 and 100 (DP100) reads per target base *One of the samples (from case OTO.050) had a homozygous deletion on RDX exon 2, causing the expected decrease in the miminum and average coverage and callabilities of this gene
