# Supplementary material for: Comprehensive genomic diagnosis of non-syndromic and syndromic hereditary hearing loss in Spanish patients
Source: BMC Med Genomics. 2018 Jul 9;11:58. doi: 10.1186/s12920-018-0375-5 (PMC6038346; doi:10.1186/s12920-018-0375-5)
Supplement: Supplementary file 6 — Highly homologous conflictive regions. (XLSX 11 kb) [file 12920_2018_375_MOESM6_ESM.xlsx]

## Sheet: Additional file 6
Additional file 6. Highly homologous conflictive regions
Region coordinates (hg38)	Gene	Size (bp)	RefSeqID	Affected c.HGVS coordinates	Mandelker region category28
1:6445654-6445945	ESPN	292	NM_031475	c.1193-10_c.1464+10	Low stringency
15:43599662-43599770	STRC	109	NM_153700	c.5240-10_c.*10	High stringency
15:43610302-43610447	STRC	146	NM_153700	c.3373-10_c.3498+10	Dead zone
15:43611138-43611325	STRC	188	NM_153700	c.3139-10_c.3306+10	Dead zone
15:43611484-43611547	STRC	64	NM_153700	c.3100-10_c.3138+15	High stringency
15:43611832-43612034	STRC	203	NM_153700	c.2917-10_c.3099+10	Dead zone
15:43612367-43612519	STRC	153	NM_153700	c.2784-10_c.2916+10	Dead zone
15:43612781-43612916	STRC	136	NM_153700	c.2668-10_c.2783+10	Dead zone
15:43613035-43613241	STRC	207	NM_153700	c.2481-10_c.2667+10	High stringency
15:43613877-43614063	STRC	187	NM_153700	c.2314-10_c.2480+10	Dead zone
15:43614186-43614322	STRC	137	NM_153700	c.2197-10_c.2313+10	High stringency
15:43615423-43616700	STRC	1278	NM_153700	c.876-10_c.2133+10	Dead zone
15:43617448-43617492	STRC	45	NM_153700	c.851-10_c.875+10	Dead zone
15:43617561-43618366	STRC	806	NM_153700	c.65-10_c.850+10	Dead zone
15:43618649-43618732	STRC	84	NM_153700	c.-10_c.64+10	Dead zone
16:21740711-21740918	OTOA	208	NM_144672	c.2432-10_c.2619+10	Dead zone
16:21744871-21745046	OTOA	176	NM_144672	c.2620-10_c.2775+10	Dead zone
16:21751925-21752087	OTOA	163	NM_144672	c.2776-10_c.2918+10	High stringency
16:21752359-21752515	OTOA	157	NM_144672	c.2919-10_c.3055+10	Dead zone
16:21757072-21757287	OTOA	216	NM_144672	c.3154-10_c.3349+10	Dead zone
21:34449235-34449694	KCNE1	460	NM_000219	c.-50-10_c.*10	None
21:34458644-34458664	KCNE1	21	NM_000219	c.-61_c.-51+10	None
GenBank Accession and version numbers of the genes listed in the table: ESPN (NM_031475.2), STRC (NM_153700.2), OTOA (NM_144672.3), KCNE1 (NM_000219.5).
