# Supplementary material for: Comprehensive genomic diagnosis of non-syndromic and syndromic hereditary hearing loss in Spanish patients
Source: BMC Med Genomics. 2018 Jul 9;11:58. doi: 10.1186/s12920-018-0375-5 (PMC6038346; doi:10.1186/s12920-018-0375-5)
Supplement: Supplementary file 7 — Primers used to validate causative (pathogenic and likely pathogenic) variants. (XLSX 13 kb) [file 12920_2018_375_MOESM7_ESM.xlsx]

## Sheet: Additional file 7
Additional file 7. Primers used to validate causative (pathogenic and likely pathogenic) variant
Gene	Variant	Primer ID	Primer name	Sequence
ACTG1	c.434C>G (p.Ser145Cys)	OL-1918	17-79478582L	CTGTAGCCTCGCTCAGTGAG
ACTG1	c.434C>G (p.Ser145Cys)	OL-1919	17-79478582R	TCTCCACACATCACACTGGC
ACTG1	c.548G>A (p.Arg183Gln) (Long PCR)	OL-1870	17-79478468L_LP	AGTAACAGCCCACGGTGTTC
ACTG1	c.548G>A (p.Arg183Gln) (Long PCR)	OL-1871	17-79478468R_LP	TTTCCCCAGTCATTTTCTGC
ACTG1	c.548G>A (p.Arg183Gln)	OL-1854	17-79478468L	CCATCTCCTGCTCGAAGTCC
ACTG1	c.548G>A (p.Arg183Gln)	OL-1855	17-79478468R	GTCATGGACTCTGGAGACGG
ACTG1	c.848G>A (p.Met283Thr)	OL-1910	17-79478089L	GCGGTGATCTCCTTCTGCAT
ACTG1	c.848G>A (p.Met283Thr)	OL-1911	17-79478089R	CTCGGTGACACAGCATCACT
BSND	c.23G>A (p.Arg8Gln)	OL-1825	1:55464882L	TCTTGCTCTCCCTTGAAGCC
BSND	c.23G>A (p.Arg8Gln)	OL-1826	1:55464882R	CATGAGGAACGTACCGAGGG
CDH23	c.4488G>C (p.Gln1496His)	OL-1848	10-73499529L	CGTCACCACCAATGACTCCA
CDH23	c.4488G>C (p.Gln1496His)	OL-1849	10-73499529R	ACCACCAGAGTGTGCTGATG
CDH23	Exons 11-15 duplication (breakpoint)	OL-1964	10-73438203L_LP	CCATGCTGCCTACCCCAAGG
CDH23	Exons 11-15 duplication (breakpoint)	OL-1969	10-73398849R_LP	AGGCCGAGGTGACAGCTTAGC
CHD7	c.235A>T (p.Lys79*)	OL-1827	8:61654226L	TGCCTCTTTACAGCCATCCC
CHD7	c.235A>T (p.Lys79*)	OL-1828	8:61654226R	AAGGATTGCCCATGCCTCTC
COL4A5	c.3525_3529dup (p.Pro1177Leufs*124)	OL-1781	X-107909794L	AACTGGGTGTAACCTGCTGT
COL4A5	c.3525_3529dup (p.Pro1177Leufs*124)	OL-1782	X-107909794R	GGGGAAAGTGTGTGGTAGCT
GATA3	c.1018A>C (p.Asn340His)	OL-1850	10-8111529L	TCCTGTGCGAACTGTCAGAC
GATA3	c.1018A>C (p.Asn340His)	OL-1851	10-8111529R	TTGGAACCTGTCATCTGCCC
MITF	c.909G>A (p.Thr303Thr)	OL-1787	3-70014048L	AAAGTCCTCTGTGCTCTGCC
MITF	c.909G>A (p.Thr303Thr)	OL-1788	3-70014048R	ATGCTGAAGGAGGTCTTGGC
MYO15A	c.8050T>C (p.Tyr2684His)	OL-1809	17-18057172L	TCTCCTGACTCCCTGATCCC
MYO15A	c.8050T>C (p.Tyr2684His)	OL-1810	17-18057172R	CGGCCTTTTTCTGTCCTCCT
MYO15A	c.8968-1G>T	OL-1783	17-18061836L	CTAGGGGTTGCGTTGTCAGT
MYO15A	c.8968-1G>T	OL-1784	17-18061836R	CTCCTCTGAGGGTCTCGGAA
P2XR2	c.178G>T (p.Val60Leu)	OL-1731	12:133196029L	TCCTGCTCTACTTCGTGTGG
P2XR2	c.178G>T (p.Val60Leu)	OL-1732	12:133196029R	TCCACGTCCCACACTTTGT
POU3F4	c.692C>T (p.Thr231Ile)	OL-1840	X-82764024f	TGAGTTGGAACAGTTCGCCA
POU3F4	c.692C>T (p.Thr231Ile)	OL-1841	X-82764024r	TCTTGTCAATGCTGGTCGGG
PRPS1	c.826C>T (p.Pro276Ser)	OL-1838	X-106890957f	TTCCCTCTAGACTTCTCTCAGCT
PRPS1	c.826C>T (p.Pro276Ser)	OL-1839	X-106890957r	TGCACAAATCTCATCCTCACCT
RDX	Exon 2 deletion (breakpoint)	OL-2125	RDXdelEX2L	AGATTGGTGGCAGAACCAAG
RDX	Exon 2 deletion (breakpoint)	OL-2126	RDXdelEX2R	GGGAAATGGCCTTACCTAAA
SLC26A4	c.412G>T (p.Val138Phe)	OL-713	SLC26A4E4PD	TGCATATTGCTTTTGCATCA
SLC26A4	c.412G>T (p.Val138Phe)	OL-714	SLC26A4E4PR	GCAATTACTTTTGCACCAACCT
SLC26A4	c.1370A>T (p.Asn457Ile)	OL-725	SLC26A4E11-E12PD	AAGGGGGAGACAGGGAAGTA
SLC26A4	c.1370A>T (p.Asn457Ile)	OL-726	SLC26A4E11-E12PR	TCCCCACAATTCTAATTTCTCC
SOX10	c.135_154del (p.Ser45Argfs*15)	OL-2135	22:37983630L	ACGGGGAACTTGTCATCGTC
SOX10	c.135_154del (p.Ser45Argfs*15)	OL-2153	22:37983630.2R	ACATGGCGGAGGAGCAGGA
STRC	Long-range PCR	OL-1906	STRCd_LP	CAGCTCAGAGTTTTTGATAGGGCTTTCA
STRC	Long-range PCR	OL-1907	STRCr_LP	AGGAAGCAGATCAAAGATTAGTGTCCCTT
STRC	Whole-gene deletion (Real-Time PCR)	OL-1908	STRCd_qPCR	GGCATCTCCAATCACTTCTTGTT
STRC	Whole-gene deletion (Real-Time PCR)	OL-1909	STRCr_qPCR	AGAAATAGGGATCAAAGGAGTATTACAGA
STRC	Whole-gene deletion (Real-Time PCR)	OL-1920	IMOMA01082016 (Probe)	6FAM-TATTATCTCCTAAGCCCTATACAT-MGBNFQ
USH2A	c.1724G>A (p.Cys575Tyr)	OL-1733	1:216465633L	CCTCCAAACCAACTCAGGAA
USH2A	c.1724G>A (p.Cys575Tyr)	OL-1734	1:216465633R	CATGGTTCAAGTTTGCATGG
USH2A	c.1841-2A>G	OL-1836	1:216462754L	TCTGCACCAACTTGTCGGAA
USH2A	c.1841-2A>G	OL-1837	1:216462754R	TGGCAGGTAGAGATGAAAGGTG
USH2A	c.11864G>A (p.Trp3955*)	OL-1735	1:215901574L	AATGCCATTGGGAGATTCTG
USH2A	c.11864G>A (p.Trp3955*)	OL-1736	1:215901574R	GTGTGCAGCTGTCACTGGTT
GenBank Accession and version numbers of the genes listed in the table: ACTG1 (NM_001614.3), BSND (NM_057176.2), CDH23 (NM_022124.5), CHD7 (NM_017780.3), COL4A5 (NM_000495.4), GATA3 (NM_001002295.1), MITF (NM_000248.3), MYO15A (NM_016239.3), P2RX2 (NM_174873.2), POU3F4 (NM_000307.4), PRPS1 (NM_002764.3), RDX (NM_002906.3), SLC26A4 (NM_000441.1), SOX10 (NM_006941.3), STRC (NM_153700.2), USH2A (NM_…
