# Supplementary material for: Comprehensive genomic diagnosis of non-syndromic and syndromic hereditary hearing loss in Spanish patients
Source: BMC Med Genomics. 2018 Jul 9;11:58. doi: 10.1186/s12920-018-0375-5 (PMC6038346; doi:10.1186/s12920-018-0375-5)
Supplement: Supplementary file 8 — Samples with STRC CNVs. (XLSX 9 kb) [file 12920_2018_375_MOESM8_ESM.xlsx]

## Sheet: Additional file 8
Additional file 8. Samples with STRC CNVs
Case ID	CNV
	NGS	qPCR&MLPA
OTO.001	Homozygous whole-gene STRC deletion	Homozygous STRC deletion
OTO.011	Heterozygous whole-gene STRC duplication	Heterozygous STRC duplication
OTO.024	Heterozygous whole-gene STRC deletion	Heterozygous STRC deletion
OTO.033	Homozygous whole-gene STRC deletion	Homozygous STRC deletion
OTO.047	Heterozygous whole-gene STRC deletion	Heterozygous STRC deletion
OTO.048	Heterozygous whole-gene STRC deletion	Heterozygous STRC deletion
