# Supplementary material for: Comprehensive genomic diagnosis of non-syndromic and syndromic hereditary hearing loss in Spanish patients
Source: BMC Med Genomics. 2018 Jul 9;11:58. doi: 10.1186/s12920-018-0375-5 (PMC6038346; doi:10.1186/s12920-018-0375-5)
Supplement: Supplementary file 9 — Variants identified in our cohort classified as pathogenic (DM) by HGMD for hearing-related phenotypes. (XLSX 11 kb) [file 12920_2018_375_MOESM9_ESM.xlsx]

## Sheet: Additional file 9
Additional file 9. Variants identified in our cohort classified as pathogenic (DM) by HGMD for hearing-related phenotypes
Variant	Zygosity	HGMD classification	ClinVar classification	Reviewed classification after ACMG¥ criteria330	Causative in our cohort
ADGRV1 c.5830G>A p.(Asp1944Asn)	Heterozygous	DM	Benign	VUS#
ALMS1 c.1267G>A p.(Val423Ile)	Heterozygous	DM	VUS#	VUS#
ALMS1 c.5363A>G p.(Asn1788Asp)	Heterozygous	DM	Absent	VUS#
ATP6V1B1 c.585+1G>A	Heterozygous	DM	VUS#	Pathogenic
CDH23 c.3178C>T p.(Arg1060Trp)	Heterozygous	DM	VUS# / Likely pathogenic	VUS#
CDH23 c.4488G>C p.(Gln1496His)	Heterozygous	DM	Pathogenic	Pathogenic	X
CDH23 c.9524G>A p.(Arg3175His)	Heterozygous	DM	VUS#	VUS#
GJB2 c.101T>C p.(Met34Thr)	Heterozygous	DM	Pathogenic	Likely pathogenic
GJB2 c.-22-2A>C	Heterozygous	DM	Pathogenic	Pathogenic
GJB2 c.35delG p.(Gly12Valfs*12)	Heterozygous	DM	Pathogenic	Pathogenic
LOXHD1 c.4526G>A p.(Gly1509Glu) (loxhd1tv2 c.1193G>A p.(Gly398Glu))	Heterozygous	DM	Absent	VUS#
LRTOMT c.623G>A p.(Arg208Gln) (lrtomt2 c.503G>A p.(Arg168Gln))	Heterozygous	DM	Absent	VUS#
MITF c.909G>A p.(Thr303Thr)	Heterozygous	DM	Pathogenic	Likely pathogenic	X
MYO15A c.6614C>T p.(Thr2205Ile)	Heterozygous	DM	Benign / Pathogenic	VUS#
P2RX2 c.178G>T p.(Val60Leu)	Heterozygous	DM	Pathogenic	Likely pathogenic	X
PCDH15 c.3817C>A p.(Arg1273Ser)	Heterozygous	DM	VUS#	VUS#
SLC26A4 c.-103T>C	Heterozygous	DM	Pathogenic / Likely pathogenic / VUS#	VUS#
SLC26A4 c.412G>T p.(Val138Phe)	Heterozygous	DM	Pathogenic	Pathogenic	X
SLC26A4 c.1370A>T p.(Asn457Ile)	Heterozygous	DM	Absent	Likely pathogenic	X
STRC whole-gene deletion	Homozygous	DM	Pathogenic	Pathogenic	X
TECTA c.3107G>A p.(Cys1036Tyr)	Heterozygous	DM	Absent	VUS#
TMPRSS3 c.1276G>A p.(Ala426Thr)	Heterozygous	DM	Likely pathogenic	Pathogenic
USH2A c.1724G>A p.(Cys575Tyr)	Homozygous	DM	Absent	Likely pathogenic	X
USH2A c.1841-2A>G	Heterozygous	DM	Pathogenic	Pathogenic	X
WFS1 c.511G>A p.(Asp171Asn)	Heterozygous	DM	Absent	VUS#
GenBank Accession and version numbers of the genes listed in the table: ADGRV1 (NM_032119.3), ALMS1 (NM_015120.4), ATP6V1B1 (NM_001692.3), CDH23 (NM_022124.5), GJB2 (NM_004004.5), LOXHD1 (NM_144612.6), LRTOMT (NM_001145308.4), MITF (NM_000248.3), MYO15A (NM_016239.3), P2RX2 (NM_174873.2), PCDH15 (NM_033056.3), SLC26A4 (NM_000441.1), STRC (NM_153700.2), TECTA (NM_005422.2), TMPRSS3 (NM_024022.2), …
